# Supplementary material for: Characterization of With-No-Lysine Kinase Family Genes and Roles of CaWNK6 in the Heat Tolerance of Pepper (Capsicum annuum L.)
Source: Plants (Basel). 2025 Nov 9;14(22):3430. doi: 10.3390/plants14223430 (PMC12656581; doi:10.3390/plants14223430)
Supplement: Supplementary file 1 [file plants-14-03430-s001.zip]

Archive with 1 entries (1 files):
- plants-3830634-supplementary.pdf
